# Supplementary material for: Genome-wide association mapping in exotic × Canadian elite crosses: mining beneficial alleles for agronomic and seed composition traits in soybean
Source: Front Plant Sci. 2024 Nov 14;15:1490767. doi: 10.3389/fpls.2024.1490767 (PMC11602288; doi:10.3389/fpls.2024.1490767)
Supplement: Supplementary file 11 [file Table1.xlsx]

## Sheet: supp 1
Supplementary Table 1. Analysis of covariance (ANCOVA) for inclusion of maturity covariate for SY and PH
Trait	model 1								model 2
PH	Fixed effects	Sum Sq	Mean Sq	NumDF	DenDF	F value	Pr(>F)		Fixed effects	Sum Sq	Mean Sq	NumDF	DenDF	F value	Pr(>F)
	DTM	777	776.62	1	624.15	82.736	< 2.2e-16	*	DTM
	GEN	53270	176.39	302	623	18.792	< 2.2e-16	*	GEN	662	662.16	1	2	62.332	0.01565	*
	ENV	1084	1084.19	1	3.96	115.503	0.0004483	*	ENV	66247	219.36	302	624	20.65	< 2e-16	*
	GEN:ENV	33489	110.89	302	623	11.813	< 2.2e-16	*	GEN:ENV	33205	109.95	302	624	10.35	< 2e-16	*
	Random effects	npar	logLik	AIC	LRT	Df	Pr(>Chisq)		Random effects	npar	logLik	AIC	LRT	Df	Pr(>Chisq)
	ENV:BLOCK	608	-1884.4	4984.7	155.56	1	< 2.2e-16	*	ENV:BLOCK	607	-1901.2	5016.3	112.52	1	< 2.2e-16	*
	residual								residual
model 1: PH ~ DTM + ID + ENV + ENV:ID + (1 | ENV:BLOCK)
model 2: PH ~ ENV + ID + ENV:ID + (1 | ENV:BLOCK)
	npar	AIC	BIC	logLik	deviance	Chisq	Df	Pr(>Chisq)
model 2	608	6806.3	9917	-2795.1	5590.3
model 1	609	6655.4	9771.3	-2718.7	5437.4	152.89	1	< 2.2e-16	*
Trait	model 1								model 2
SY	Fixed effects	Sum Sq	Mean Sq	NumDF	DenDF	F value	Pr(>F)		Fixed effects	Sum Sq	Mean Sq	NumDF	DenDF	F value	Pr(>F)
	DTM	363816	363816	1	625	54.424	5.162e-13	*	DTM
	GEN	210802090	698020	302	623	104.419	< 2.2e-16	*	GEN	14248634	14248634	1	2	1966.91	0.0005067	*
	ENV	12542492	12542492	1	9.53	1876.27	2.887e-12	*	ENV	319270414	1057187	302	624	145.936	2.2e-16	*
	GEN:ENV	51175428	169455	302	623	25.349	< 2.2e-16		GEN:ENV	50955796	168728	302	624	23.292	2.2e-16	*
	Random effects	npar	logLik	AIC	LRT	Df	Pr(>Chisq)		Random effects	npar	logLik	AIC	LRT	Df	Pr(>Chisq)
	ENV:BLOCK	608	-3883.5	8983	50.771	1	1.038e-12	*	ENV:BLOCK	607	-3928.3	9070.7	82.916	1	2.2e-16	*
	residual								residual
model 1: SY ~ DTM + ID + ENV + ENV:ID + (1 | ENV:BLOCK)
model 2: SY ~ ENV + ID + ENV:ID + (1 | ENV:BLOCK)
	npar	AIC	BIC	logLik	deviance	Chisq	Df	Pr(>Chisq)
model 2	608	14844	17954	-6813.9	13628
model 1	609	14743	17859	-6762.6	13525	102.54	1	< 2.2e-16	*														***
* indicates significance at the 0.05 level of significance

## Sheet: supp 2
Supplementary Table 2. Trait summary statistics of the 5 parental lines (OAC Bruton, LG14-13101, LG15-1913, LG15-2959 and LG15-4075) and the 4 RIL families.
Trait	Parent	Mean	Std. dev	RIL family	Min	Max	Mean	Std. dev
Seed Yield (kg/ha)	LG14-13101	2395.71	782.424	OAC Bruton x LG14-13101	266.558	4283.36	2323.53	863.383
	LG15-1913	2572.35	837.707	OAC Bruton x LG15-1913	209.998	5248.76	2630.81	880.984
	LG15-2959	2915.02	745.377	OAC Bruton x LG15-2959	834.205	4445.72	2610.15	837.248
	LG15-4075	2884.64	745.403	OAC Bruton x LG15-4075	442.817	4603.17	2604.5	774.586
	OAC Bruton	2221.9	768.393
Maturity (days)	LG14-13101	125.25	4.7871	OAC Bruton x LG14-13101	116	135	125.705	4.5959
	LG15-1913	129.5	3.5119	OAC Bruton x LG15-1913	103	141	129.644	5.9767
	LG15-2959	130.25	3.2016	OAC Bruton x LG15-2959	116	139	128.266	5.856
	LG15-4075	131.5	1.7321	OAC Bruton x LG15-4075	116	139	127.1	5.1305
	OAC Bruton	120.312	3.8422
Plant Height (cm)	LG14-13101	76.25	11.0868	OAC Bruton x LG14-13101	50	115	85.0373	11.7
	LG15-1913	80	9.1287	OAC Bruton x LG15-1913	50	125	87.6027	13.6566
	LG15-2959	92.5	8.6603	OAC Bruton x LG15-2959	70	115	92.4599	9.9511
	LG15-4075	87.5	11.9024	OAC Bruton x LG15-4075	65	125	93.2423	12.5211
	OAC Bruton	84.375	8.5391
Protein concentration	LG14-13101	40.59	0.4194	OAC Bruton x LG14-13101	36.41	44.23	41.3306	1.1037
	LG15-1913	37.2183	0.9367	OAC Bruton x LG15-1913	36.51	42.93	39.7482	0.9329
	LG15-2959	38.2683	0.7277	OAC Bruton x LG15-2959	38.05	42.77	40.4875	0.8917
	LG15-4075	38.9917	1.1479	OAC Bruton x LG15-4075	36.59	43.13	40.021	1.1607
	OAC Bruton	41.4305	0.5763
Oil concentration	LG14-13101	20.2783	0.5825	OAC Bruton x LG14-13101	18.88	25.09	20.7215	0.9203
	LG15-1913	21.255	0.8327	OAC Bruton x LG15-1913	18.92	24.98	20.9906	0.837
	LG15-2959	21.0517	0.2663	OAC Bruton x LG15-2959	18.93	22.7	20.7257	0.7321
	LG15-4075	20.8967	0.232	OAC Bruton x LG15-4075	18.71	22.55	20.7495	0.6896
	OAC Bruton	21.3535	0.5713
Sucrose concentration	LG14-13101	6.6198	1.1197	OAC Bruton x LG14-13101	2.2612	8.4753	6.0117	1.0852
	LG15-1913	7.6203	1.3346	OAC Bruton x LG15-1913	2.794	8.7388	6.5661	1.223
	LG15-2959	7.0169	1.7613	OAC Bruton x LG15-2959	1.9837	8.6329	6.437	1.3329
	LG15-4075	6.5616	1.6863	OAC Bruton x LG15-4075	3.0594	9.4546	6.709	1.3476
	OAC Bruton	6.4351	0.9316
Seed Weight (g/100 seed)	LG14-13101	16.4667	0.9288	OAC Bruton x LG14-13101	15.7	29.2	20.0026	2.0655
	LG15-1913	15.0167	0.8542	OAC Bruton x LG15-1913	15	27.4	20.1936	1.8855
	LG15-2959	17.3833	1.7543	OAC Bruton x LG15-2959	15.3	26.1	20.1048	1.8611
	LG15-4075	16.2333	1.5642	OAC Bruton x LG15-4075	14.9	26.9	18.5487	1.9065
	OAC Bruton	21.86	1.8083

## Sheet: supp 3
Supplementary Table 3. Combined environment ANOVA summaries for triats of interest for four RIL populations
	Protein Concentration	Population 138 (OAC Bruton x LG14-13101)
		Fixed Effect	Sum Sq	Mean Sq	NumDF	DenDF	F value	Pr(>F)
		ENV	2.95164	1.47582	2	3.00771	18.8091	0.019943
		GEN	290.197	3.67338	79	235.993	46.8166	3.72728e-109
		ENV:GEN	106.445	0.704933	151	235.993	8.98426	3.81712e-49
		Random Effect	npar	logLik	AIC	LRT	Df	Pr(>Chisq)
		(1 | ENV:BLOCK)	234	-130.893	729.786	21.271	1	3.98727e-06
			235	-120.258	710.515
		Population 139 (OAC Bruton x LG15-1913)
		Fixed Effect	Sum Sq	Mean Sq	NumDF	DenDF	F value	Pr(>F)
		ENV	10.2148	5.10738	2	3.10854	88.796	0.00180985
		GEN	278.145	3.52083	79	237.057	61.2125	2.33661e-122
		ENV:GEN	92.9374	0.61143	152	237.057	10.6302	4.17964e-56
		Random Effect	npar	logLik	AIC	LRT	Df	Pr(>Chisq)
		(1 | ENV:BLOCK)	235	-82.99	635.98	2.89279	1	0.088977
			236	-81.5436	635.087
		Population 140 (OAC Bruton x LG15-2959)
		Fixed Effect	Sum Sq	Mean Sq	NumDF	DenDF	F value	Pr(>F)
		ENV	0.318291	0.159146	2	2.99959	2.64915	0.217386
		GEN	351.999	4.63157	76	233.999	77.0973	3.15371e-131
		ENV:GEN	102.929	0.677164	152	233.999	11.2721	5.74934e-58
		Random Effect	npar	logLik	AIC	LRT	Df	Pr(>Chisq)
		(1 | ENV:BLOCK)	232	-153.834	771.669	127.137	1	1.73385e-29
			233	-90.2659	646.532
		Population 141 (OAC Bruton x LG15-4075)
		Fixed Effect	Sum Sq	Mean Sq	NumDF	DenDF	F value	Pr(>F)
		ENV	25.4841	12.7421	2	2.99667	160.081	0.000899951
		GEN	485.343	6.30316	77	234.983	79.1879	2.70162e-133
		ENV:GEN	108.759	0.715521	152	234.982	8.98924	4.16853e-49
		Random Effect	npar	logLik	AIC	LRT	Df	Pr(>Chisq)
		(1 | ENV:BLOCK)	233	-121.532	709.063	3.79845	1	0.0513
			234	-119.632	707.265
	Oil Concentration	Population 138 (OAC Bruton x LG14-13101)
		Fixed Effect	Sum Sq	Mean Sq	NumDF	DenDF	F value	Pr(>F)
		ENV	8.95925	4.47963	2	3.01893	77.5022	0.00254348
		GEN	148.991	1.88596	79	236.004	32.629	2.1076e-92
		ENV:GEN	57.792	0.382729	151	236.004	6.62161	8.4986e-38
		Random Effect	npar	logLik	AIC	LRT	Df	Pr(>Chisq)
		(1 | ENV:BLOCK)	234	-94.5708	657.142	21.6863	1	3.21078e-06
			235	-83.7276	637.455
		Population 139 (OAC Bruton x LG15-1913)
		Fixed Effect	Sum Sq	Mean Sq	NumDF	DenDF	F value	Pr(>F)
		ENV	15.3656	7.68278	2	3.05958	149.667	0.000887571
		GEN	135.917	1.72047	79	237.028	33.5163	6.36965e-94
		ENV:GEN	67.513	0.444164	152	237.028	8.65272	6.42955e-48
		Random Effect	npar	logLik	AIC	LRT	Df	Pr(>Chisq)
		(1 | ENV:BLOCK)	235	-71.9439	613.888	6.73976	1	0.00942871
			236	-68.574	609.148
		Population 140 (OAC Bruton x LG15-2959)
		Fixed Effect	Sum Sq	Mean Sq	NumDF	DenDF	F value	Pr(>F)
		ENV	1.66531	0.832656	2	3.00072	15.4417	0.0263308
		GEN	126.905	1.66981	76	233.999	30.9668	1.36453e-88
		ENV:GEN	40.6699	0.267565	152	233.999	4.96203	4.46793e-28
		Random Effect	npar	logLik	AIC	LRT	Df	Pr(>Chisq)
		(1 | ENV:BLOCK)	232	-106.001	676.002	59.6009	1	1.16179e-14
			233	-76.2007	618.401
		Population 141 (OAC Bruton x LG15-4075)
		Fixed Effect	Sum Sq	Mean Sq	NumDF	DenDF	F value	Pr(>F)
		ENV	1.18796	0.593982	2	3.0042	12.2179	0.0360578
		GEN	106.637	1.38489	77	235.002	28.4865	1.99429e-85
		ENV:GEN	45.678	0.300513	152	235.002	6.18139	2.27304e-35
		Random Effect	npar	logLik	AIC	LRT	Df	Pr(>Chisq)
		(1 | ENV:BLOCK)	233	-85.424	636.848	43.7026	1	3.8226e-11
			234	-63.5726	595.145
	Sucrose Concentration	Population 138 (OAC Bruton x LG14-13101)
		Fixed Effect	Sum Sq	Mean Sq	NumDF	DenDF	F value	Pr(>F)
		ENV	1.66282	0.831409	2	3.00182	19.391	0.0192099
		GEN	66.4184	0.840739	79	236.001	19.6086	5.57834e-70
		ENV:GEN	66.1096	0.437812	151	236.001	10.2111	3.28446e-54
		Random Effect	npar	logLik	AIC	LRT	Df	Pr(>Chisq)
		(1 | ENV:BLOCK)	234	-205.712	879.424	306.416	1	1.31845e-68
			235	-52.5042	575.008
		Population 139 (OAC Bruton x LG15-1913)
		Fixed Effect	Sum Sq	Mean Sq	NumDF	DenDF	F value	Pr(>F)
		ENV	2.3871	1.19355	2	3.00229	22.1675	0.0159222
		GEN	81.7394	1.03468	79	237.002	19.2167	2.52627e-69
		ENV:GEN	57.2152	0.376416	152	237.002	6.99106	6.36366e-40
		Random Effect	npar	logLik	AIC	LRT	Df	Pr(>Chisq)
		(1 | ENV:BLOCK)	235	-223.517	917.033	287.356	1	1.87344e-64
			236	-79.8386	631.677
		Population 140 (OAC Bruton x LG15-2959)
		Fixed Effect	Sum Sq	Mean Sq	NumDF	DenDF	F value	Pr(>F)
		ENV	2.55231	1.27616	2	3.00089	29.1681	0.0108071
		GEN	57.889	0.761697	76	234.001	17.4095	7.1907e-64
		ENV:GEN	73.9808	0.486716	152	234.001	11.1245	1.9809e-57
		Random Effect	npar	logLik	AIC	LRT	Df	Pr(>Chisq)
		(1 | ENV:BLOCK)	232	-203.597	871.194	298.231	1	8.00213e-67
			233	-54.4815	574.963
		Population 141 (OAC Bruton x LG15-4075)
		Fixed Effect	Sum Sq	Mean Sq	NumDF	DenDF	F value	Pr(>F)
		ENV	1.7326	0.8663	2	3.00073	23.5772	0.0146191
		GEN	112.666	1.46319	77	235.001	39.8223	1.20611e-100
		ENV:GEN	82.4489	0.542427	152	235.001	14.7627	1.67415e-69
		Random Effect	npar	logLik	AIC	LRT	Df	Pr(>Chisq)
		(1 | ENV:BLOCK)	233	-222.292	910.585	375.798	1	1.02298e-83
			234	-34.3936	536.787
	SW	Population 138 (OAC Bruton x LG14-13101)
		Fixed Effect	Sum Sq	Mean Sq	NumDF	DenDF	F value	Pr(>F)
		ENV	42.9335	21.4668	2	3.01908	47.6142	0.00521076
		GEN	658.189	8.3315	79	236.011	18.4796	1.7301e-67
		ENV:GEN	216.805	1.43579	151	236.011	3.18465	7.32381e-16
		Random Effect	npar	logLik	AIC	LRT	Df	Pr(>Chisq)
		(1 | ENV:BLOCK)	234	-352.652	1173.3	45.0828	1	1.88873e-11
			235	-330.11	1130.22
		Population 139 (OAC Bruton x LG15-1913)
		Fixed Effect	Sum Sq	Mean Sq	NumDF	DenDF	F value	Pr(>F)
		ENV	31.5734	15.7867	2	3.02051	40.247	0.00664803
		GEN	707.759	8.95898	79	237.013	22.8402	9.61189e-77
		ENV:GEN	245.737	1.61669	152	237.013	4.12163	1.00806e-22
		Random Effect	npar	logLik	AIC	LRT	Df	Pr(>Chisq)
		(1 | ENV:BLOCK)	235	-338.18	1146.36	46.7492	1	8.06778e-12
			236	-314.806	1101.61
		Population 140 (OAC Bruton x LG15-2959)
		Fixed Effect	Sum Sq	Mean Sq	NumDF	DenDF	F value	Pr(>F)
		ENV	25.4129	12.7065	2	3.00878	33.0384	0.00896461
		GEN	706.894	9.30124	76	234.007	24.1844	1.05512e-77
		ENV:GEN	310.544	2.04305	152	234.007	5.3122	3.08634e-30
		Random Effect	npar	logLik	AIC	LRT	Df	Pr(>Chisq)
		(1 | ENV:BLOCK)	232	-330.597	1125.19	44.1217	1	3.08575e-11
			233	-308.536	1083.07
		Population 141 (OAC Bruton x LG15-4075)
		Fixed Effect	Sum Sq	Mean Sq	NumDF	DenDF	F value	Pr(>F)
		ENV	25.3446	12.6723	2	3.00948	32.4043	0.00921095
		GEN	626.969	8.14246	77	235.007	20.8211	8.78787e-72
		ENV:GEN	293.714	1.93233	152	235.007	4.94116	5.11018e-28
		Random Effect	npar	logLik	AIC	LRT	Df	Pr(>Chisq)
		(1 | ENV:BLOCK)	233	-339.543	1145.09	55.1317	1	1.1272e-13
			234	-311.977	1091.95
	DTM	Population 138 (OAC Bruton x LG14-13101)
		Fixed Effect	Sum Sq	Mean Sq	NumDF	DenDF	F value	Pr(>F)
		ENV	1.27231	0.636157	2	3.00004	32.8314	0.00913233
		GEN	4603.6	58.2734	79	236	3007.43	0
		ENV:GEN	706.565	4.67924	151	236	241.491	5.37347e-205
		Random Effect	npar	logLik	AIC	LRT	Df	Pr(>Chisq)
		(1 | ENV:BLOCK)	234	-265.385	998.769	610.857	1	7.28311e-135
			235	40.0439	389.912
		Population 139 (OAC Bruton x LG15-1913)
		Fixed Effect	Sum Sq	Mean Sq	NumDF	DenDF	F value	Pr(>F)
		ENV	24.458	12.229	2	3	521.61	0.00015355
		GEN	11037.8	139.72	79	236.998	5959.54	0
		ENV:GEN	916.695	6.03089	152	236.998	257.239	4.04354e-209
		Random Effect	npar	logLik	AIC	LRT	Df	Pr(>Chisq)
		(1 | ENV:BLOCK)	235	-41.7912	553.582	126.705	1	2.15561e-29
			236	21.5612	428.878
		Population 140 (OAC Bruton x LG15-2959)
		Fixed Effect	Sum Sq	Mean Sq	NumDF	DenDF	F value	Pr(>F)
		ENV	3.85652	1.92826	2	2.99996	85.7026	0.00225615
		GEN	7804.82	102.695	76	234	4564.33	0
		ENV:GEN	823.233	5.41601	152	234	240.717	2.05733e-203
		Random Effect	npar	logLik	AIC	LRT	Df	Pr(>Chisq)
		(1 | ENV:BLOCK)	232	-250.081	964.162	544.906	1	1.61512e-120
			233	22.3721	421.256
		Population 141 (OAC Bruton x LG15-4075)
		Fixed Effect	Sum Sq	Mean Sq	NumDF	DenDF	F value	Pr(>F)
		ENV	10.1854	5.09269	2	2.99991	50.0204	0.00496843
		GEN	8477.73	110.1	77	235	1081.41	2.36561e-264
		ENV:GEN	858.427	5.64754	152	235	55.4702	4.79e-131
		Random Effect	npar	logLik	AIC	LRT	Df	Pr(>Chisq)
		(1 | ENV:BLOCK)	233	-267.469	1000.94	226.082	1	4.26352e-51
			234	-154.427	776.855
